# Supplementary material for: Perceived Barriers, Facilitators, and Needs Related to Promoting Physical Activity in Cancer Care: Qualitative Insights from Oncology Care Providers
Source: Cancers (Basel). 2025 Jul 9;17(14):2281. doi: 10.3390/cancers17142281 (PMC12293613; doi:10.3390/cancers17142281)
Supplement: Supplementary file 1 [file cancers-17-02281-s001.zip]

Archive with 1 entries (1 files):
- cancers-3657347-supplementary.pdf
